# Supplementary material for: Prediction in cultured cortical neural networks
Source: PNAS Nexus. 2023 Jun 27;2(6):pgad188. doi: 10.1093/pnasnexus/pgad188 (PMC10299080; doi:10.1093/pnasnexus/pgad188)
Supplement: pgad188_Supplementary_Data [file pgad188_supplementary_data.zip]

Archive with 11 entries (11 files):
- PNASNEXUS-PNASNEXUS-2023-00060R-s01.pdf
- PNASNEXUS-PNASNEXUS-2023-00060R-s02.bbl
- PNASNEXUS-PNASNEXUS-2023-00060R-s03.bib
- PNASNEXUS-PNASNEXUS-2023-00060R-s04.bst
- PNASNEXUS-PNASNEXUS-2023-00060R-s05.cls
- PNASNEXUS-PNASNEXUS-2023-00060R-s06.ldf
- PNASNEXUS-PNASNEXUS-2023-00060R-s07.ldf
- PNASNEXUS-PNASNEXUS-2023-00060R-s08.sty
- PNASNEXUS-PNASNEXUS-2023-00060R-s09.sty
- PNASNEXUS-PNASNEXUS-2023-00060R-s10.tex
- PNASNEXUS-PNASNEXUS-2023-00060R-s11.txt
