# Supplementary material for: Prediction in cultured cortical neural networks
Source: PNAS Nexus. 2023 Jun 27;2(6):pgad188. doi: 10.1093/pnasnexus/pgad188 (PMC10299080; doi:10.1093/pnasnexus/pgad188)
Supplement: pgad188_Supplementary_Data [file pgad188_supplementary_data.zip › PNASNEXUS-PNASNEXUS-2023-00060R-s02.bbl]

\begin{thebibliography}{10}

\bibitem{Wagenaar680}
DA Wagenaar, R Madhavan, J Pine, SM Potter, Controlling bursting in cortical
  cultures with closed-loop multi-electrode stimulation.
\newblock {\em\protect\JournalTitle{Journal of Neuroscience}} \textbf{25},
  680--688 (2005).

\bibitem{marzen2015informational}
SE Marzen, JP Crutchfield, Informational and causal architecture of
  discrete-time renewal processes.
\newblock {\em\protect\JournalTitle{Entropy}} \textbf{17}, 4891--4917 (2015).

\bibitem{marzen2016statistical}
SE Marzen, JP Crutchfield, Statistical signatures of structural organization:
  The case of long memory in renewal processes.
\newblock {\em\protect\JournalTitle{Physics Letters A}} \textbf{380},
  1517--1525 (2016).

\bibitem{le2007conditional}
J le~Feber, et~al., Conditional firing probabilities in cultured neuronal
  networks: a stable underlying structure in widely varying spontaneous
  activity patterns.
\newblock {\em\protect\JournalTitle{Journal of neural engineering}} \textbf{4},
  54 (2007).

\bibitem{lamberti2022maximum}
M Lamberti, et~al., Maximum entropy models provide functional connectivity
  estimates in neural networks.
\newblock {\em\protect\JournalTitle{Scientific Reports}} \textbf{12}, 1--10
  (2022).

\bibitem{marzen2016predictive}
SE Marzen, JP Crutchfield, Predictive rate-distortion for infinite-order markov
  processes.
\newblock {\em\protect\JournalTitle{Journal of Statistical Physics}}
  \textbf{163}, 1312--1338 (2016).

\bibitem{thomas2006elements}
M Thomas, AT Joy, {\em Elements of information theory}.
\newblock (Wiley-Interscience), (2006).

\bibitem{tishby2000information}
N Tishby, FC Pereira, W Bialek, The information bottleneck method.
\newblock {\em\protect\JournalTitle{arXiv preprint physics/0004057}} (2000).

\bibitem{ngampruetikorn2021perturbation}
V Ngampruetikorn, DJ Schwab, Perturbation theory for the information
  bottleneck.
\newblock {\em\protect\JournalTitle{Advances in Neural Information Processing
  Systems}} \textbf{34}, 21008--21018 (2021).

\bibitem{le2015repeated}
J le~Feber, T Witteveen, TM van Veenendaal, J Dijkstra, Repeated stimulation of
  cultured networks of rat cortical neurons induces parallel memory traces.
\newblock {\em\protect\JournalTitle{Learning \& memory}} \textbf{22}, 594--603
  (2015).

\bibitem{izhikevich2003simple}
EM Izhikevich, Simple model of spiking neurons.
\newblock {\em\protect\JournalTitle{IEEE Transactions on neural networks}}
  \textbf{14}, 1569--1572 (2003).

\end{thebibliography}
