# Supplementary material for: Prediction in cultured cortical neural networks
Source: PNAS Nexus. 2023 Jun 27;2(6):pgad188. doi: 10.1093/pnasnexus/pgad188 (PMC10299080; doi:10.1093/pnasnexus/pgad188)
Supplement: pgad188_Supplementary_Data [file pgad188_supplementary_data.zip › PNASNEXUS-PNASNEXUS-2023-00060R-s03.bib]

@article{le2007conditional,
  title={Conditional firing probabilities in cultured neuronal networks: a stable underlying structure in widely varying spontaneous activity patterns},
  author={le Feber, Jakob and Rutten, WLC and Stegenga, J and Wolters, PS and Ramakers, GJA and Van Pelt, J},
  journal={Journal of neural engineering},
  volume={4},
  number={2},
  pages={54},
  year={2007},
  publisher={IOP Publishing}
}

@article{lamberti2022maximum,
  title={Maximum entropy models provide functional connectivity estimates in neural networks},
  author={Lamberti, Martina and Hess, Michael and Dias, In{\^e}s and van Putten, Michel and le Feber, Joost and Marzen, Sarah},
  journal={Scientific Reports},
  volume={12},
  number={1},
  pages={1--10},
  year={2022},
  publisher={Nature Publishing Group}
}

@article{marzen2015informational,
  title={Informational and causal architecture of discrete-time renewal processes},
  author={Marzen, Sarah E and Crutchfield, James P},
  journal={Entropy},
  volume={17},
  number={7},
  pages={4891--4917},
  year={2015},
  publisher={MDPI}
}

@article{marzen2016statistical,
  title={Statistical signatures of structural organization: The case of long memory in renewal processes},
  author={Marzen, Sarah E and Crutchfield, James P},
  journal={Physics Letters A},
  volume={380},
  number={17},
  pages={1517--1525},
  year={2016},
  publisher={Elsevier}
}

@article{marzen2016predictive,
  title={Predictive rate-distortion for infinite-order Markov processes},
  author={Marzen, Sarah E and Crutchfield, James P},
  journal={Journal of Statistical Physics},
  volume={163},
  number={6},
  pages={1312--1338},
  year={2016},
  publisher={Springer}
}

@book{thomas2006elements,
  title={Elements of information theory},
  author={Thomas, MTCAJ and Joy, A Thomas},
  year={2006},
  publisher={Wiley-Interscience}
}
@article{tishby2000information,
  title={The information bottleneck method},
  author={Tishby, Naftali and Pereira, Fernando C and Bialek, William},
  journal={arXiv preprint physics/0004057},
  year={2000}
}
@article{ngampruetikorn2021perturbation,
  title={Perturbation theory for the information bottleneck},
  author={Ngampruetikorn, Vudtiwat and Schwab, David J},
  journal={Advances in Neural Information Processing Systems},
  volume={34},
  pages={21008--21018},
  year={2021}
}

@article{le2015repeated,
  title={Repeated stimulation of cultured networks of rat cortical neurons induces parallel memory traces},
  author={le Feber, Joost and Witteveen, Tim and van Veenendaal, Tamar M and Dijkstra, Jelle},
  journal={Learning \& memory},
  volume={22},
  number={12},
  pages={594--603},
  year={2015},
  publisher={Cold Spring Harbor Lab}
}

@article{izhikevich2003simple,
  title={Simple model of spiking neurons},
  author={Izhikevich, Eugene M},
  journal={IEEE Transactions on neural networks},
  volume={14},
  number={6},
  pages={1569--1572},
  year={2003},
  publisher={IEEE}
}

@article{marzen2017informational,
  title={Informational and causal architecture of continuous-time renewal processes},
  author={Marzen, Sarah and Crutchfield, James P},
  journal={Journal of Statistical Physics},
  volume={168},
  pages={109--127},
  year={2017},
  publisher={Springer}
}
@article {Wagenaar680,
	author = {Daniel A. Wagenaar and Radhika Madhavan and Jerome Pine and Steve M. Potter},
	title = {Controlling Bursting in Cortical Cultures with Closed-Loop Multi-Electrode Stimulation},
	volume = {25},
	number = {3},
	pages = {680--688},
	year = {2005},
	doi = {10.1523/JNEUROSCI.4209-04.2005},
	publisher = {Society for Neuroscience},
	issn = {0270-6474},
	URL = {https://www.jneurosci.org/content/25/3/680},
	eprint = {https://www.jneurosci.org/content/25/3/680.full.pdf},
	journal = {Journal of Neuroscience}
}
