# Supplementary material for: Prediction in cultured cortical neural networks
Source: PNAS Nexus. 2023 Jun 27;2(6):pgad188. doi: 10.1093/pnasnexus/pgad188 (PMC10299080; doi:10.1093/pnasnexus/pgad188)
Supplement: pgad188_Supplementary_Data [file pgad188_supplementary_data.zip › PNASNEXUS-PNASNEXUS-2023-00060R-s11.txt]

$dvipdf = 'dvipdfmx %O -o %D %S';
